# Supplementary material for: Association of Endothelial Cell Activation with Acute Kidney Injury during Coronary Angiography and the Influence of Recombinant Human C1 Inhibitor—A Secondary Analysis of a Randomized, Placebo-Controlled, Double-Blind Trial
Source: Biomedicines. 2024 Aug 27;12(9):1956. doi: 10.3390/biomedicines12091956 (PMC11428207; doi:10.3390/biomedicines12091956)
Supplement: Supplementary file 1 [file biomedicines-12-01956-s001.zip]

Archive with 1 entries (1 files):
- biomedicines-3146502-supplementary.pdf
